# Supplementary material for: Unravelling Quality of Life for Head and Neck Cancer Patients after VMAT Radiation Therapy: Insights from Toxicity, Dosimetry and Symptoms Correlation
Source: Clin Pract. 2024 Jun 6;14(3):1085–99. doi: 10.3390/clinpract14030086 (PMC11202948; doi:10.3390/clinpract14030086)
Supplement: Supplementary file 1 [file clinpract-14-00086-s001.zip]

Archive with 1 entries (1 files):
- clinpract-2989299-supplementary.pdf
